# Supplementary material for: Signatures of Co-Deregulated Genes and Their Transcriptional Regulators in Kidney Cancers
Source: Int J Mol Sci. 2023 Mar 31;24(7):6577. doi: 10.3390/ijms24076577 (PMC10094846; doi:10.3390/ijms24076577)
Supplement: Supplementary file 1 [file ijms-24-06577-s001.zip › Table S1.xlsx]

## Sheet: Table S1
Table S1: Statistical analysis of the co-deregulated genes in kidney cancer or in single-gene per-turbation experiments of kidney cancer (samples and/or cell lines).
co-upregulated genes_KC vs Normal	co-downregulated genes_KC vs Normal	co-upregulated genes_single gene peturbation	co-downregulated genes_single gene peturbation
KSR1	SLC16A9	SMIM3	RPS29
FLT1	CLDN2	RHOB	ALDOB
PTPRB	RASD1	H19	ATP1B1
PPP1R18	MIOX	RPS8	SLC12A1
KIAA1671	SMIM24	MGP	GYS2
RPL28	AIF1L	RPS26	EZR
RPS11	AQP2	RPS17	CHRM3
KLF6	ADI1	RPL28	CCR2
SEMA5B	ACSM2A	TRIM28	UGT2A3
C1QC	CYS1	RPS14	SNN
C19orf33	NME7	RPL10	SLC51A
ACTB	SLC22A8	NREP	SMARCA4
RPL11	CYSTM1	IGF2	AKR1B1
EGLN3	FXYD4	RPS19	ACSS1
APBB1IP	AK4	TUBB	OCIAD2
ETS1	CGNL1	PKM	UQCRC2
FAU	NDUFB9	RPS10	TMBIM6
EGFR	TFCP2L1	FTH1	HNRNPAB
ANGPTL4	SLC25A3	GAPDH	MTMR6
ENPP3	USMG5	RPS5	PLAU
PRIMA1	SLC47A2	RPS2	GSTA3
SEMA6A	QPRT	RBP1	HSP90AB1
GIT2	IRF2BPL	RPL3	SOD1
DNAJC1	TMEM213	VCP
PDK1	TMEM52B	TUBA1A
C9orf91	SAT2	SPARC
ZNF395	NARS	EIF5A
UBA5	ERP27	EEF1G
ERBB3	RPL10A	LGALS1
EDN1	PTPLAD1	RPS13
RHOA	SHMT1	MAGED1
EEF2	LRP2	MMP2
DNMT3B	HOGA1	NFIL3
UGCG	CHCHD10	EIF4A1
RPL18	SLC22A12	IFITM2
IFIT3	TSPAN33	ATF3
KLHL3	RPS6	INPP1
CAPNS1	AGXT2	HSD17B2
ANKRD13A	CMBL	PRMT1
BRI3	AMN	BRD2
SKI	ERC2	GJA1
AIDA	OCIAD2	NGFRAP1
ITGB8	GLTP	H2AFY
GBP2	SFXN2	RPL13A
CLEC14A	ZEB1-AS1	HUNK
CTSS	GJC2	PAFAH1B3
WASF2	PCSK9	AKR1A1
ELOVL7	CES1P1	ELOVL7
MS4A6A	PAQR5	SLC11A2
CXXC5	LOC100288123	TRIL
EDIL3	LOC100287098	NOSTRIN
ARHGEF11	CYP2W1	HSP90AB1
PAQR3	WDR72	LHFP
SLC40A1	NTN4	FAM132A
CLRN3	SORT1	FOXO3
SCRIB	AGPAT9	COL1A1
FAM198B	SLC22A7	GDF15
PCDH17	GGT6	ANKRD37
HSD3B7	MGC50722	DEFB116
PARP2	TOB1	CAPN6
FXYD5	MIR21	ANXA3
GUK1	TTLL3	CST3
TMEM173	SUCNR1	MCM6
CLPTM1L	ADAMTS15	DUSP5
RPS25	PCYOX1	EIF4A2
C12orf57	RAB11FIP3	HBEGF
GTF3C6	KCND3	PNP
MS4A7	HRES1	WSB1
C1orf186	SLC23A1	AKAP12
MPEG1	SNHG19	LBH
ABI3BP	TSTD1	PCBP2
TFAP2A	MTURN	EGR1
	ERH	ULK1
	GLYAT	MKI67
		FAM220A
		RAPGEF5
		MIF
		CYGB
		PUF60
		DCAKD
		RANBP1
		HN1
		COX7A2L
		PLLP
		FAM162A
		SERPINE2
		C1orf106
		PRKAB1
		PLCL2
