# Supplementary material for: Signatures of Co-Deregulated Genes and Their Transcriptional Regulators in Kidney Cancers
Source: Int J Mol Sci. 2023 Mar 31;24(7):6577. doi: 10.3390/ijms24076577 (PMC10094846; doi:10.3390/ijms24076577)
Supplement: Supplementary file 1 [file ijms-24-06577-s001.zip › Table S2.xlsx]

## Sheet: co-upregulated genes
Transcription Factor Enrichment Analysis (TFEA)							Kinase Enrichment Analysis (KEA)
Rank	Transcription Factor	Hypergeometric p-value	Z-score	Combined score			Rank	Protein Kinase	Hypergeometric p-value	Z-score	Combined score
1	MYC	0.002993	0	0			1	CSNK2A1	1.251e-24	0	0
2	CEBPD	0.003855	0	0			2	MAPK14	3.197e-23	0	0
3	RELA	0.004553	0	0			3	MAPK1	1.045e-21	0	0
4	SMAD4	0.01207	0	0			4	CDK1	5.742e-20	0	0
5	CHD1	0.02123	0	0			5	GSK3B	7.344e-18	0	0
6	KLF4	0.02351	0	0			6	CDK2	1.065e-16	0	0
7	TCF3	0.02583	0	0			7	CDK4	4.764e-16	0	0
8	SPI1	0.03424	0	0			8	MAPK3	5.400e-16	0	0
9	FOXP2	0.04111	0	0			9	HIPK2	5.511e-16	0	0
10	TP53	0.04754	0	0			10	AKT1	1.274e-15	0	0
11	FOSL2	0.0519	0	0			11	ATM	3.678e-15	0	0
12	TAF7	0.05469	0	0			12	MAPK8	4.945e-14	0	0
13	KAT2A	0.05768	0	0			13	DNAPK	6.418e-13	0	0
14	SPI1	0.05907	0	0			14	JNK1	2.654e-11	0	0
15	SMC3	0.06161	0	0			15	ERK1	5.866e-11	0	0
16	TCF3	0.06276	0	0			16	ERK2	1.871e-10	0	0
17	BCLAF1	0.06918	0	0			17	RAF1	8.233e-10	0	0
18	TP63	0.07049	0	0			18	CK2ALPHA	9.673e-10	0	0
19	RCOR1	0.0778	0	0			19	IKKALPHA	2.778e-9	0	0
20	NELFE	0.07866	0	0			20	ABL1	3.837e-9	0	0
21	TRIM28	0.09395	0	0			21	CDC2	4.137e-9	0	0
22	IRF8	0.09525	0	0			22	RPS6KA3	5.303e-9	0	0
23	TCF7L2	0.1023	0	0			23	GSK3BETA	2.418e-8	0	0
24	GATA2	0.1097	0	0			24	PKBALPHA	2.763e-8	0	0
25	BCL3	0.1112	0	0			25	ATR	1.135e-7	0	0
26	PML	0.136	0	0			26	PRKDC	2.418e-7	0	0
27	ESR1	0.1408	0	0			27	JNK2	3.214e-7	0	0
28	RAD21	0.1666	0	0			28	IKKBETA	4.446e-7	0	0
29	REST	0.1743	0	0			29	RPS6KA1	5.455e-7	0	0
30	RUNX1	0.1816	0	0			30	IKBKB	1.424e-06	0	0
31	CTCF	0.2246	0	0			31	DNA	1.917e-06	0	0
32	NANOG	0.2465	0	0			32	CHUK	5.923e-06	0	0
33	NFE2L2	0.2661	0	0			33	CK2	7.252e-06	0	0
34	YY1	0.2714	0	0			34	PRKACA	9.024e-06	0	0
35	SUZ12	0.2835	0	0			35	TGFBR2	1.231e-05	0	0
36	IRF1	0.3084	0	0			36	PRKCD	2.013e-05	0	0
37	ATF2	0.3186	0	0			37	PKR	2.256e-05	0	0
38	PPARD	0.3426	0	0			38	MAP3K14	3.47e-05	0	0
39	ZMIZ1	0.3471	0	0			39	PRKCZ	3.473e-05	0	0
40	ZBTB33	0.3485	0	0			40	MAP3K8	4.215e-05	0	0
41	SUZ12	0.3625	0	0			41	CHEK2	5.49e-05	0	0
42	SRF	0.3641	0	0			42	CDK9	6.697e-05	0	0
43	STAT3	0.3708	0	0			43	GSK3ALPHA	6.909e-05	0	0
44	EGR1	0.3883	0	0			44	MAP2K1	8.184e-05	0	0
45	UBTF	0.3888	0	0			45	MAPK10	0.0001065	0	0
46	PPARG	0.3979	0	0			46	MAPK11	0.0001079	0	0
47	ZKSCAN1	0.4019	0	0			47	TBK1	0.0001486	0	0
48	YY1	0.4136	0	0			48	PRKAA2	0.0001497	0	0
49	CREB1	0.4151	0	0			49	SRC	0.0001585	0	0
50	SOX2	0.4192	0	0			50	AURKA	0.0002035	0	0
51	ZC3H11A	0.4245	0	0			51	CDK5	0.0002137	0	0
52	NR2C2	0.4399	0	0			52	CHEK1	0.0002209	0	0
53	GATA1	0.4497	0	0			53	MELK	0.0002283	0	0
54	TAF1	0.4523	0	0			54	PRKCA	0.0002713	0	0
55	PBX3	0.4541	0	0			55	IKK	0.0002901	0	0
56	CEBPB	0.4602	0	0			56	MAPK9	0.0003164	0	0
57	ETS1	0.4872	0	0			57	CSNK2A2	0.0003281	0	0
58	BRCA1	0.5062	0	0			58	CDK3	0.0004037	0	0
59	MYOD1	0.5086	0	0			59	PKCTHETA	0.0004939	0	0
60	MAX	0.5246	0	0			60	MAP3K7	0.0005773	0	0
61	HDAC2	0.5272	0	0			61	CSNK2B	0.0007767	0	0
62	SIN3A	0.5291	0	0			62	IKBKE	0.0008742	0	0
63	SP1	0.5821	0	0			63	PRKAA1	0.0009349	0	0
64	FOXA1	0.5842	0	0			64	AURORAA	0.001001	0	0
65	ZBTB7A	0.5909	0	0			65	PLK3	0.001037	0	0
66	USF2	0.5915	0	0			66	CSNK1E	0.001174	0	0
67	TRIM28	0.593	0	0			67	CK2A2	0.001269	0	0
68	ZNF384	0.6041	0	0			68	CK1ALPHA	0.001297	0	0
69	ELF1	0.6224	0	0			69	PKCIOTA	0.001697	0	0
70	MYC	0.631	0	0			70	PDHK1	0.002257	0	0
71	STAT5A	0.6313	0	0			71	PKBGAMMA	0.002354	0	0
72	NFIC	0.6975	0	0			72	CDK8	0.002354	0	0
73	NRF1	0.7001	0	0			73	GSK	0.002354	0	0
74	USF1	0.7325	0	0			74	MAP2K3	0.002412	0	0
75	FOXA2	0.7421	0	0			75	MAPK7	0.002642	0	0
76	FOS	0.7581	0	0			76	CDK7	0.003117	0	0
77	EZH2	0.7655	0	0			77	ACTR2B	0.003131	0	0
78	FLI1	0.7681	0	0			78	TTK	0.003393	0	0
79	IRF3	0.7776	0	0			79	INSR	0.003738	0	0
80	SALL4	0.7822	0	0			80	PKCEPSILON	0.004446	0	0
81	SP2	0.8013	0	0			81	PRKCB	0.005282	0	0
82	SIX5	0.8512	0	0			82	PLK1	0.005483	0	0
83	AR	0.8517	0	0			83	CHK2	0.008218	0	0
84	CREB1	0.8545	0	0			84	CHK1	0.008218	0	0
85	E2F1	0.8854	0	0			85	NIK	0.008218	0	0
86	EGR1	0.9014	0	0			86	HSPB8	0.008218	0	0
87	RFX5	0.9105	0	0			87	AURKB	0.008223	0	0
88	E2F4	0.954	0	0			88	EGFR	0.009016	0	0
89	NFYA	0.9704	0	0			89	LYN	0.00914	0	0
90	E2F6	0.9771	0	0			90	RSK3	0.01044	0	0
91	NFYB	0.9863	0	0			91	CSNK1D	0.01099	0	0
92	GABPA	0.9952	0	0			92	LCK	0.01235	0	0
93	HNF4A	0.9964	0	0			93	PKBBETA	0.01261	0	0
							94	MOK	0.0144	0	0
							95	TRRAP	0.01559	0	0
							96	PIM1	0.01838	0	0
							97	CSNK1A1	0.01838	0	0
							98	CDK6	0.01881	0	0
							99	UHMK1	0.01881	0	0
							100	JNK3	0.0216	0	0
							101	PAK1	0.0231	0	0
							102	DAPK1	0.02388	0	0
							103	PLK2	0.02388	0	0
							104	EIF2AK2	0.02388	0	0
							105	ADRBK1	0.02491	0	0
							106	BMPR1B	0.02572	0	0
							107	TGFBR1	0.02689	0	0
							108	PKD1	0.02827	0	0
							109	RET	0.03382	0	0
							110	ALK	0.03382	0	0
							111	SGK1	0.0342	0	0
							112	CDKN1B	0.0353	0	0
							113	TRIM33	0.0353	0	0
							114	PCNA	0.0353	0	0
							115	BORA	0.0353	0	0
							116	EP400	0.0353	0	0
							117	LYK5	0.0353	0	0
							118	PKCALPHA	0.03533	0	0
							119	PRKCQ	0.03579	0	0
							120	DYRK2	0.03831	0	0
							121	RPS6KB1	0.03909	0	0
							122	RIPK1	0.04558	0	0
							123	RIPK2	0.05077	0	0
							124	ERBB2	0.0541	0	0
							125	RIPK3	0.05577	0	0
							126	AURORAB	0.05604	0	0
							127	PKA	0.05766	0	0
							128	PRKCI	0.06199	0	0
							129	SMG1	0.06244	0	0
							130	MAP3K4	0.06244	0	0
							131	TLK2	0.06244	0	0
							132	MAPK15	0.06244	0	0
							133	MAPK6	0.06734	0	0
							134	WEE1	0.06734	0	0
							135	GSK3A	0.06799	0	0
							136	MAP2K4	0.07109	0	0
							137	GRK5	0.07751	0	0
							138	CK1DELTA	0.08076	0	0
							139	CAMKIIBETA	0.08076	0	0
							140	CAMK2A	0.0821	0	0
							141	NPM/ALK	0.08594	0	0
							142	VRK1	0.08812	0	0
							143	RPS6KA2	0.08812	0	0
							144	ABL	0.09096	0	0
							145	CK1EPSILON	0.09358	0	0
							146	AKT3	0.09914	0	0
							147	AKT2	0.1017	0	0
							148	CAMK2D	0.1105	0	0
							149	MAPKAPK5	0.1222	0	0
							150	MAP3K3	0.1276	0	0
							151	STK4	0.1282	0	0
							152	BTK	0.1285	0	0
							153	PKC	0.1339	0	0
							154	RSK	0.1339	0	0
							155	MAP3K5	0.1403	0	0
							156	FYN	0.144	0	0
							157	PKG1CGKI	0.1464	0	0
							158	AURORA	0.1494	0	0
							159	SGK	0.1494	0	0
							160	MTOR	0.152	0	0
							161	PRKD1	0.1532	0	0
							162	MAPK13	0.1575	0	0
							163	RSK	0.1645	0	0
							164	CK1GAMMA1	0.1645	0	0
							165	ADCK4	0.1645	0	0
							166	PAK2	0.1661	0	0
							167	BARK1	0.1705	0	0
							168	STK11	0.1715	0	0
							169	PDGFRBETA	0.1715	0	0
							170	MAP2K2	0.1779	0	0
							171	DYRK1A	0.1779	0	0
							172	PKC	0.1794	0	0
							173	CAMKIV	0.1794	0	0
							174	STK17A	0.1794	0	0
							175	TP53RK	0.1941	0	0
							176	NLK	0.2038	0	0
							177	MAPK12	0.2065	0	0
							178	TRKB	0.2084	0	0
							179	BRD2	0.2084	0	0
							180	PAK3	0.2103	0	0
							181	PRKCG	0.2169	0	0
							182	NEK2	0.2169	0	0
							183	DMPK1	0.2226	0	0
							184	KDR	0.2367	0	0
							185	JAK2	0.2499	0	0
							186	SRM	0.25	0	0
							187	TAF1	0.2634	0	0
							188	PLK4	0.2698	0	0
							189	HIPK4	0.2895	0	0
							190	TAOK1	0.2895	0	0
							191	ROR2	0.2895	0	0
							192	RPS6KA6	0.2895	0	0
							193	TRIB1	0.2895	0	0
							194	SRPK3	0.2895	0	0
							195	SCYL2	0.2895	0	0
							196	PKAGAMMA	0.2897	0	0
							197	MAP3K1	0.2901	0	0
							198	PDK	0.3022	0	0
							199	CDK10	0.3022	0	0
							200	CDK13	0.3022	0	0
							201	ROR1	0.3022	0	0
							202	LRRK1	0.3022	0	0
							203	PKCETA	0.3022	0	0
							204	MINK1	0.3022	0	0
							205	MAP4K5	0.3022	0	0
							206	MAST4	0.3022	0	0
							207	ACVR2B	0.3022	0	0
							208	CAMKIIALPHA	0.3029	0	0
							209	CDK20	0.3146	0	0
							210	CDK18	0.3146	0	0
							211	DMPK	0.3146	0	0
							212	PKN3	0.3146	0	0
							213	PKMYT1	0.3146	0	0
							214	NTRK3	0.3146	0	0
							215	PRKX	0.3146	0	0
							216	ERN1	0.3146	0	0
							217	PIM3	0.3269	0	0
							218	PIK3CG	0.3269	0	0
							219	TRIB3	0.3269	0	0
							220	CAM	0.3269	0	0
							221	SGK2	0.3269	0	0
							222	PNCK	0.3269	0	0
							223	EIF2AK1	0.3389	0	0
							224	HIPK1	0.3389	0	0
							225	STK10	0.3389	0	0
							226	MAP3K6	0.3389	0	0
							227	VRK2	0.3389	0	0
							228	MAP3K10	0.3389	0	0
							229	TLK1	0.3389	0	0
							230	AMPKA2	0.3389	0	0
							231	SIK1	0.3389	0	0
							232	PRKG1	0.3423	0	0
							233	MAPKAPK2	0.3488	0	0
							234	FRK	0.3507	0	0
							235	CSNK1G1	0.3507	0	0
							236	MAP3K11	0.3507	0	0
							237	DYRK3	0.3507	0	0
							238	AURKC	0.3507	0	0
							239	TRIM24	0.3617	0	0
							240	PBK	0.3623	0	0
							241	MYLK2	0.3623	0	0
							242	RPS6KA4	0.3623	0	0
							243	NUAK1	0.3623	0	0
							244	PAK5	0.3623	0	0
							245	GRK6	0.3623	0	0
							246	MKNK2	0.3623	0	0
							247	MYLK	0.3737	0	0
							248	NEK1	0.3737	0	0
							249	PIM2	0.3737	0	0
							250	EPHA8	0.3737	0	0
							251	ICK	0.3737	0	0
							252	MOS	0.3849	0	0
							253	MKNK1	0.3849	0	0
							254	RPS6KB2	0.3958	0	0
							255	CDC7	0.4066	0	0
							256	SGK3	0.4066	0	0
							257	BMX	0.4172	0	0
							258	LKB1	0.4172	0	0
							259	EPHA1	0.4172	0	0
							260	CAMK4	0.4172	0	0
							261	GRK2	0.4172	0	0
							262	PRKACB	0.4277	0	0
							263	PRKCH	0.4277	0	0
							264	JAK1	0.4277	0	0
							265	FLT1	0.4277	0	0
							266	EEF2K	0.4277	0	0
							267	LATS2	0.4277	0	0
							268	PRKCE	0.4309	0	0
							269	PKN1	0.4379	0	0
							270	LRRK2	0.4379	0	0
							271	YES1	0.4479	0	0
							272	DAPK3	0.4675	0	0
							273	CSK	0.4675	0	0
							274	PDGFRB	0.4675	0	0
							275	FGFR1	0.4864	0	0
							276	ITK	0.4956	0	0
							277	ARAF	0.5046	0	0
							278	MARK2	0.5046	0	0
							279	MAP2K7	0.5222	0	0
							280	HCK	0.5222	0	0
							281	ABL2	0.5307	0	0
							282	RPS6KA5	0.5307	0	0
							283	MET	0.5474	0	0
							284	MAP2K6	0.5555	0	0
							285	PRKD2	0.5634	0	0
							286	PAK4	0.5865	0	0
							287	FGR	0.6083	0	0
							288	PKAALPHA	0.6112	0	0
							289	IGF1R	0.629	0	0
							290	ERBB3	0.6549	0	0
							291	TYK2	0.737	0	0
							292	PKCGAMMA	0.737	0	0

## Sheet: co-downregulated genes
Transcription Factor Enrichment Analysis (TFEA)							Kinase Enrichment Analysis (KEA)
Rank	Transcription Factor	Hypergeometric p-value	Z-score	Combined score			Rank	Protein Kinase	Hypergeometric p-value	Z-score	Combined score
1	ZMIZ1	0.03511	0	0			1	CSNK2A1	1.907e-23	0	0
2	KAT2A	0.03897	0	0			2	MAPK14	2.114e-20	0	0
3	NELFE	0.04644	0	0			3	MAPK1	4.850e-18	0	0
4	NFE2L2	0.05787	0	0			4	CDK1	1.541e-15	0	0
5	RELA	0.08333	0	0			5	HIPK2	2.043e-14	0	0
6	CEBPB	0.08787	0	0			6	MAPK3	2.288e-14	0	0
7	EZH2	0.1091	0	0			7	GSK3B	4.147e-14	0	0
8	MYOD1	0.1112	0	0			8	CK2ALPHA	1.397e-13	0	0
9	TCF3	0.1576	0	0			9	CDK4	3.160e-12	0	0
10	SIN3A	0.1863	0	0			10	CDK2	5.584e-12	0	0
11	SUZ12	0.2113	0	0			11	AKT1	2.549e-11	0	0
12	SMC3	0.2129	0	0			12	ERK2	1.880e-10	0	0
13	NFYA	0.2302	0	0			13	ERK1	3.612e-10	0	0
14	BCL3	0.2395	0	0			14	MAPK8	5.426e-10	0	0
15	EGR1	0.2773	0	0			15	DNAPK	3.472e-9	0	0
16	RFX5	0.2978	0	0			16	JNK1	4.783e-9	0	0
17	SUZ12	0.3034	0	0			17	GSK3BETA	8.778e-9	0	0
18	MYC	0.3109	0	0			18	ATM	9.428e-9	0	0
19	ATF3	0.3246	0	0			19	CK2	8.206e-8	0	0
20	E2F1	0.3363	0	0			20	IKKALPHA	4.428e-7	0	0
21	ZKSCAN1	0.3383	0	0			21	PKBALPHA	6.216e-7	0	0
22	TAF7	0.3736	0	0			22	TGFBR2	1.678e-06	0	0
23	BRCA1	0.4152	0	0			23	ABL1	2.248e-06	0	0
24	USF2	0.4193	0	0			24	RPS6KA3	2.755e-06	0	0
25	ZBTB33	0.431	0	0			25	PRKDC	3.862e-06	0	0
26	KLF4	0.4364	0	0			26	DNA	5.288e-06	0	0
27	HNF4A	0.4417	0	0			27	RPS6KA5	8.605e-06	0	0
28	REST	0.4445	0	0			28	RAF1	1.462e-05	0	0
29	TCF3	0.451	0	0			29	GSK	2.15e-05	0	0
30	ZNF384	0.4563	0	0			30	PRKACA	2.362e-05	0	0
31	CEBPD	0.4599	0	0			31	GSK3ALPHA	2.674e-05	0	0
32	SPI1	0.489	0	0			32	CHUK	4.394e-05	0	0
33	SOX2	0.4961	0	0			33	IKK	6.051e-05	0	0
34	NFYB	0.5085	0	0			34	DYRK1A	0.0001116	0	0
35	AR	0.5179	0	0			35	CHEK1	0.0001238	0	0
36	PPARG	0.5485	0	0			36	MAP2K1	0.0001587	0	0
37	STAT5A	0.5514	0	0			37	CDK5	0.0002022	0	0
38	EZH2	0.5575	0	0			38	PRKCA	0.0002244	0	0
39	POU5F1	0.5927	0	0			39	CDC2	0.0002511	0	0
40	NANOG	0.6069	0	0			40	RPS6KA1	0.0002718	0	0
41	SPI1	0.6124	0	0			41	CAMKIV	0.0002975	0	0
42	NFIC	0.6173	0	0			42	JAK2	0.0003113	0	0
43	RAD21	0.6345	0	0			43	CDK8	0.0003272	0	0
44	FLI1	0.6553	0	0			44	MAPK11	0.0003754	0	0
45	CREB1	0.6553	0	0			45	JNK2	0.0004652	0	0
46	CHD1	0.6595	0	0			46	MAPK9	0.0004659	0	0
47	FOXA2	0.6634	0	0			47	SRC	0.0004899	0	0
48	RCOR1	0.6968	0	0			48	CDK9	0.0006402	0	0
49	SALL4	0.7061	0	0			49	CK2A2	0.0006614	0	0
50	TP63	0.7132	0	0			50	PRKCD	0.001009	0	0
51	STAT3	0.7138	0	0			51	MTOR	0.001458	0	0
52	MAX	0.7254	0	0			52	IKKBETA	0.001815	0	0
53	GABPA	0.7294	0	0			53	PRKCB	0.001824	0	0
54	TAF1	0.7302	0	0			54	PKBBETA	0.001954	0	0
55	ELF1	0.762	0	0			55	AURORAA	0.002148	0	0
56	ATF2	0.7795	0	0			56	HIPK1	0.002184	0	0
57	NRF1	0.7838	0	0			57	PRKCZ	0.002259	0	0
58	PML	0.806	0	0			58	PBK	0.002736	0	0
59	UBTF	0.8197	0	0			59	RPS6KA4	0.002736	0	0
60	SP2	0.8603	0	0			60	IKBKB	0.003013	0	0
61	USF1	0.8739	0	0			61	MAPK10	0.00334	0	0
62	CREB1	0.8804	0	0			62	MOK	0.003366	0	0
63	FOS	0.8908	0	0			63	PKAGAMMA	0.003997	0	0
64	MYC	0.9	0	0			64	PKBGAMMA	0.004079	0	0
65	IRF3	0.9004	0	0			65	CAMK4	0.004467	0	0
66	SP1	0.9149	0	0			66	CSNK1E	0.004737	0	0
67	E2F4	0.9158	0	0			67	PKD1	0.004737	0	0
68	GATA2	0.9325	0	0			68	TEC	0.004877	0	0
69	PBX3	0.937	0	0			69	CDK3	0.005309	0	0
70	GATA1	0.9404	0	0			70	MAPKAPK2	0.006482	0	0
71	E2F6	0.9448	0	0			71	ALK	0.008378	0	0
72	BCLAF1	0.9491	0	0			72	PRKD1	0.00861	0	0
73	ZBTB7A	0.9508	0	0			73	PLK3	0.00959	0	0
74	CTCF	0.9519	0	0			74	DYRK2	0.00959	0	0
75	YY1	0.969	0	0			75	PKR	0.01159	0	0
							76	IKBKE	0.01162	0	0
							77	PKCIOTA	0.01305	0	0
							78	NLK	0.01381	0	0
							79	PKCALPHA	0.01404	0	0
							80	CK1ALPHA	0.01467	0	0
							81	PRKCI	0.01626	0	0
							82	EGFR	0.01689	0	0
							83	CHEK2	0.01713	0	0
							84	GSK3A	0.01802	0	0
							85	CSNK2A2	0.01806	0	0
							86	MAP2K4	0.01894	0	0
							87	PIM1	0.02085	0	0
							88	CDKN1B	0.02092	0	0
							89	FOXO3	0.02092	0	0
							90	TRIM33	0.02092	0	0
							91	HASPIN	0.02092	0	0
							92	PCNA	0.02092	0	0
							93	TGM2	0.02092	0	0
							94	LYK5	0.02092	0	0
							95	PIKFYVE	0.02092	0	0
							96	DMPK	0.02203	0	0
							97	PKA	0.02203	0	0
							98	MAP3K7	0.02221	0	0
							99	WEE1	0.02597	0	0
							100	MERTK	0.02803	0	0
							101	DYRK3	0.02803	0	0
							102	AKT2	0.02835	0	0
							103	CAMKIIALPHA	0.02835	0	0
							104	PIM2	0.03236	0	0
							105	VRK1	0.03462	0	0
							106	RPS6KA2	0.03462	0	0
							107	PRKCQ	0.03578	0	0
							108	MELK	0.03693	0	0
							109	RPS6KB1	0.03845	0	0
							110	PDHK1	0.04123	0	0
							111	MAP3K20	0.04141	0	0
							112	CDK6	0.04173	0	0
							113	LKB1	0.04173	0	0
							114	ATR	0.04337	0	0
							115	ROCK1	0.04411	0	0
							116	CAMK2D	0.04422	0	0
							117	TYK2	0.04558	0	0
							118	PKN1	0.04676	0	0
							119	AXL	0.04676	0	0
							120	TBK1	0.05493	0	0
							121	PRKCE	0.05658	0	0
							122	PKC	0.05658	0	0
							123	PKCEPSILON	0.05824	0	0
							124	PKG1CGKI	0.0602	0	0
							125	CAM	0.06148	0	0
							126	PKM	0.06148	0	0
							127	RET	0.06304	0	0
							128	PDHK2	0.07135	0	0
							129	NIK	0.07135	0	0
							130	PRKAA2	0.07179	0	0
							131	RSK	0.08113	0	0
							132	RSK3	0.08113	0	0
							133	AURKB	0.08455	0	0
							134	CSNK1D	0.0872	0	0
							135	LYN	0.08915	0	0
							136	PRKCG	0.09361	0	0
							137	MAP2K3	0.09687	0	0
							138	TRRAP	0.1004	0	0
							139	RSK	0.1004	0	0
							140	TTK	0.1004	0	0
							141	PRKAA1	0.1069	0	0
							142	PKC	0.1098	0	0
							143	ERBB2	0.1158	0	0
							144	CAMKIIBETA	0.1171	0	0
							145	BRD4	0.1192	0	0
							146	JNK3	0.1192	0	0
							147	PKAALPHA	0.1227	0	0
							148	ABL	0.1275	0	0
							149	BRD2	0.1285	0	0
							150	PAK1	0.1344	0	0
							151	P70S6K	0.1377	0	0
							152	ACTR2B	0.1468	0	0
							153	CAMK2A	0.1515	0	0
							154	FYN	0.1529	0	0
							155	PKC	0.1557	0	0
							156	MAP3K8	0.1564	0	0
							157	PRKG1	0.1601	0	0
							158	TRIM24	0.1713	0	0
							159	GRK3	0.1734	0	0
							160	TAOK1	0.1822	0	0
							161	NEK4	0.1822	0	0
							162	BMP2K	0.1822	0	0
							163	TRIB1	0.1822	0	0
							164	SRPK3	0.1822	0	0
							165	PXK	0.1822	0	0
							166	MAST1	0.1822	0	0
							167	SCYL2	0.1822	0	0
							168	POMK	0.1822	0	0
							169	PDK	0.1908	0	0
							170	CDK12	0.1908	0	0
							171	CDK13	0.1908	0	0
							172	LRRK1	0.1908	0	0
							173	PKCETA	0.1908	0	0
							174	SIK3	0.1908	0	0
							175	MAP4K5	0.1908	0	0
							176	ACVR2B	0.1908	0	0
							177	CDK7	0.194	0	0
							178	PAK2	0.1978	0	0
							179	CDK20	0.1993	0	0
							180	TYRO3	0.1993	0	0
							181	CDK18	0.1993	0	0
							182	PKN3	0.1993	0	0
							183	CSNK1G3	0.1993	0	0
							184	PKMYT1	0.1993	0	0
							185	CSNK2B	0.1993	0	0
							186	MARK4	0.1993	0	0
							187	PIM3	0.2078	0	0
							188	MAP3K4	0.2078	0	0
							189	FLT3	0.2078	0	0
							190	GSG2	0.2078	0	0
							191	SGK2	0.2078	0	0
							192	PNCK	0.2078	0	0
							193	MAPK15	0.2078	0	0
							194	STK26	0.2161	0	0
							195	MAP3K10	0.2161	0	0
							196	TLK1	0.2161	0	0
							197	AMPKA2	0.2161	0	0
							198	SIK1	0.2161	0	0
							199	PIK3R4	0.2161	0	0
							200	STK38L	0.2161	0	0
							201	CAMKK2	0.2161	0	0
							202	MAP4K4	0.2161	0	0
							203	CSNK1A1	0.2171	0	0
							204	CDK16	0.2244	0	0
							205	TSSK4	0.2244	0	0
							206	CSNK1G1	0.2244	0	0
							207	PIK3CA	0.2244	0	0
							208	AURKC	0.2244	0	0
							209	AURKA	0.2248	0	0
							210	CAMKK1	0.2326	0	0
							211	PAK5	0.2326	0	0
							212	EPHB3	0.2406	0	0
							213	EPHA8	0.2406	0	0
							214	ICK	0.2406	0	0
							215	WNK1	0.2406	0	0
							216	MARK3	0.2406	0	0
							217	MOS	0.2487	0	0
							218	ILK	0.2487	0	0
							219	CAMKIIGAMMA	0.2566	0	0
							220	PRKG2	0.2566	0	0
							221	RPS6KB2	0.2566	0	0
							222	AKT3	0.2644	0	0
							223	BRAF	0.2644	0	0
							224	TNK2	0.2644	0	0
							225	SGK3	0.2644	0	0
							226	IRAK1	0.2644	0	0
							227	JAK3	0.2722	0	0
							228	DYRK1B	0.2722	0	0
							229	UHMK1	0.2722	0	0
							230	PTK6	0.2722	0	0
							231	STK3	0.2722	0	0
							232	MAPK7	0.2722	0	0
							233	PRKCH	0.2799	0	0
							234	JAK1	0.2799	0	0
							235	PDK1	0.2799	0	0
							236	EEF2K	0.2799	0	0
							237	LATS2	0.2799	0	0
							238	CAMKIIDELTA	0.2875	0	0
							239	NEK6	0.2875	0	0
							240	LRRK2	0.2875	0	0
							241	CAMK1	0.2875	0	0
							242	FER	0.2875	0	0
							243	DAPK1	0.295	0	0
							244	EIF2AK2	0.295	0	0
							245	YES1	0.295	0	0
							246	EPHB1	0.3024	0	0
							247	CSK	0.3098	0	0
							248	MAP3K5	0.3171	0	0
							249	PAK6	0.3171	0	0
							250	RIPK3	0.3339	0	0
							251	MARK2	0.3385	0	0
							252	STK11	0.3524	0	0
							253	PDGFRBETA	0.3524	0	0
							254	HCK	0.3524	0	0
							255	KIT	0.3524	0	0
							256	ABL2	0.3593	0	0
							257	RIPK1	0.366	0	0
							258	MET	0.3727	0	0
							259	RIPK2	0.3794	0	0
							260	PRKD2	0.3859	0	0
							261	PTK2	0.3924	0	0
							262	PDPK1	0.3989	0	0
							263	PKABETA	0.4177	0	0
							264	PKCTHETA	0.4239	0	0
							265	FGR	0.4239	0	0
							266	ERBB3	0.4653	0	0
							267	MAP3K1	0.4739	0	0
							268	TGFBR1	0.4765	0	0
							269	SGK1	0.5037	0	0
							270	BTK	0.5142	0	0
							271	LCK	0.5308	0	0
							272	MAPK13	0.5491	0	0
							273	AURORAB	0.5633	0	0
							274	INSR	0.568	0	0
							275	PLK1	0.5716	0	0
							276	MAPK12	0.5991	0	0
							277	MAP3K14	0.7471	0	0
